# Supplementary material for: Genome-wide identification, characterization and expression pattern analysis of HAK/KUP/KT potassium transporter gene family in potato
Source: Front Plant Sci. 2025 Jan 16;15:1487794. doi: 10.3389/fpls.2024.1487794 (PMC11779732; doi:10.3389/fpls.2024.1487794)
Supplement: Supplementary file 2 [file Table1.xlsx]

## Sheet: Sheet1
TABLE 1. Physical and chemical properties of the soil 0–20 cm deep at the field experimental sites
year	sites	Organic matter (g kg−1)	pH	Total nitrogen (g kg−1)	Olsen P (mg kg−1)	NH4OAc-exchangeable K (mg kg−1)
2021	Siziwang	11.25	8.38	2.05	16.01	152.7
2022	Chayouzhong	12.43	7.9	2.13	15.7	140.5
