# Supplementary material for: Genome-wide identification, characterization and expression pattern analysis of HAK/KUP/KT potassium transporter gene family in potato
Source: Front Plant Sci. 2025 Jan 16;15:1487794. doi: 10.3389/fpls.2024.1487794 (PMC11779732; doi:10.3389/fpls.2024.1487794)
Supplement: Supplementary file 3 [file Table2.xlsx]

## Sheet: Table S2
Supplementary Table 2. Annotation results of the identified 10 motifs by CDD in NCBI.
No	Motif sequences	CDD search results
1	LSLIFWTJTLIPLLKYVFIVLRABDNGEGGTFALYSLLCRHAKVNLLPNQ	K+ potassium transporter
2	SPYYIVKFFKRNGKNGWISLGGVVLCITGSEAMFADLGHFS	K+ potassium transporter
3	SQAIITATFSIIKQSVALGCFPRVKVVHTSKK	K+ potassium transporter
4	TTLVLAYQSLGVVYGDLGTSPLYVFSSTF	K+ potassium transporter
5	LPAFHSVJVFVCVKSVPVPKVPPEERFLFRRV	K+ potassium transporter
6	IILVVLFSLQRYGTSRVGFLFAPIVLJWFJSISGIGLYN	K+ potassium transporter
7	INWILMILCLAVTIGFRDTKDIGNAYGJAVVTVMLVTTILMTL	K+ potassium transporter
8	SIQIAFTFLVYPCLVLAYMGQAAYLSKNP	K+ potassium transporter
9	GIVRVPGIGLLYTELVSGIPPIFSHFVTN	K+ potassium transporter
10	ELLYFSAVLIKFPZGGWVPLVFALVFLFIMYVWHYGTRKKYEFELHNKVS	K+ potassium transporter
