# Supplementary material for: Genome-wide identification, characterization and expression pattern analysis of HAK/KUP/KT potassium transporter gene family in potato
Source: Front Plant Sci. 2025 Jan 16;15:1487794. doi: 10.3389/fpls.2024.1487794 (PMC11779732; doi:10.3389/fpls.2024.1487794)
Supplement: Supplementary file 5 [file Table4.xlsx]

## Sheet: Sheet1
TABLE 4 Structural characteristics of the StHAK genes family
Number	Name	Gene ID	Clades	Exon	Intron
1	StHAK1	>Soltu.DM.01G044390.1	IIIB	10	9
2	StHAK2	>Soltu.DM.02G003540.1	IIIA	8	7
3	StHAK3	>Soltu.DM.02G011430.1	IIIA	8	7
4	StHAK4	>Soltu.DM.02G032740.1	IIB	8	7
5	StHAK5	>Soltu.DM.03G019580.1	IIB	10	9
6	StHAK6	>Soltu.DM.04G004120.1	IVA	8	7
7	StHAK7	>Soltu.DM.04G004170.1	IVA	8	7
8	StHAK8	>Soltu.DM.04G004220.1	IVA	8	7
9	StHAK9	>Soltu.DM.04G012990.1	IIB	8	7
10	StHAK10	>Soltu.DM.04G013040.1	IIIB	9	8
11	StHAK11	>Soltu.DM.05G008070.1	IIB	8	7
12	StHAK12	>Soltu.DM.05G008080.1	IIIB	18	17
13	StHAK13	>Soltu.DM.06G010960.1	IIB	9	8
14	StHAK14	>Soltu.DM.06G013620.1	IVB	6	5
15	StHAK15	>Soltu.DM.08G006250.1	IIA	9	8
16	StHAK16	>Soltu.DM.09G023160.1	IB	7	6
17	StHAK17	>Soltu.DM.09G023170.1	IB	8	7
18	StHAK18	>Soltu.DM.09G023190.1	IB	7	6
19	StHAK19	>Soltu.DM.10G012770.1	IIIB	11	10
20	StHAK20	>Soltu.DM.12G003840.1	IIA	11	10
21	StHAK21	>Soltu.DM.12G020180.1	IIA	9	8
22	StHAK22	>Soltu.DM.12G023000.1	IB	8	7
23	StHAK23	>Soltu.DM.12G023010.1	IVB	7	6
24	StHAK24	>Soltu.DM.12G023020.1	IVB	1	0
