# Supplementary material for: Genome-wide identification, characterization and expression pattern analysis of HAK/KUP/KT potassium transporter gene family in potato
Source: Front Plant Sci. 2025 Jan 16;15:1487794. doi: 10.3389/fpls.2024.1487794 (PMC11779732; doi:10.3389/fpls.2024.1487794)
Supplement: Supplementary file 6 [file Table5.xlsx]

## Sheet: Sheet1
TABLE 5. The number of collinear pairs in potato at the genome level based on the collinear relationship between potato and other plants
	Chr01	Chr02	Chr03	Chr04	Chr05	Chr06	Chr08	Chr09	Chr10	Chr12	Sum
At	0	5	0	0	2	0	0	0	1	0	8
Gm	4	8	1	5	8	1	0	2	4	0	33
Me	1	5	1	3	5	2	0	2	0	0	19
Os	0	0	0	0	0	1	0	0	0	0	1
Sb	0	0	0	0	0	2	0	0	0	0	2
Sl	1	3	1	2	3	2	1	1	1	2	17
Vv	1	3	0	2	2	1	0	1	0	0	10
Zm	0	0	0	0	0	1	0	0	0	0	1
Sum	7	24	3	12	20	10	1	6	6	2	91
