# Supplementary material for: Genome-wide identification, characterization and expression pattern analysis of HAK/KUP/KT potassium transporter gene family in potato
Source: Front Plant Sci. 2025 Jan 16;15:1487794. doi: 10.3389/fpls.2024.1487794 (PMC11779732; doi:10.3389/fpls.2024.1487794)
Supplement: Supplementary file 7 [file Table6.xlsx]

## Sheet: CRE and classification 
The cis-regulatory elements and classification of StHAKs promoter
gene ID	start	end	cis-regulatory elements (CRE)	classification
StHAK1	1558	1578	ABRE	abscisic acid responsive
StHAK1	1705	1725	ABRE	abscisic acid responsive
StHAK2	188	208	ABRE	abscisic acid responsive
StHAK2	1135	1155	ABRE	abscisic acid responsive
StHAK3	707	727	ABRE	abscisic acid responsive
StHAK5	1869	1889	ABRE	abscisic acid responsive
StHAK6	1957	1977	ABRE	abscisic acid responsive
StHAK7	1983	2003	ABRE	abscisic acid responsive
StHAK8	1872	1892	ABRE	abscisic acid responsive
StHAK8	1931	1951	ABRE	abscisic acid responsive
StHAK9	1100	1120	ABRE	abscisic acid responsive
StHAK9	1705	1725	ABRE	abscisic acid responsive
StHAK10	616	636	ABRE	abscisic acid responsive
StHAK10	646	666	ABRE	abscisic acid responsive
StHAK10	1138	1158	ABRE	abscisic acid responsive
StHAK10	1138	1158	ABRE	abscisic acid responsive
StHAK11	1408	1428	ABRE	abscisic acid responsive
StHAK12	597	617	ABRE	abscisic acid responsive
StHAK12	1877	1897	ABRE	abscisic acid responsive
StHAK13	919	939	ABRE	abscisic acid responsive
StHAK13	917	937	ABRE	abscisic acid responsive
StHAK13	1015	1035	ABRE	abscisic acid responsive
StHAK13	1015	1035	ABRE	abscisic acid responsive
StHAK13	1514	1534	ABRE	abscisic acid responsive
StHAK14	83	103	ABRE	abscisic acid responsive
StHAK15	1010	1030	ABRE	abscisic acid responsive
StHAK16	714	734	ABRE	abscisic acid responsive
StHAK16	1868	1888	ABRE	abscisic acid responsive
StHAK17	1756	1776	ABRE	abscisic acid responsive
StHAK18	585	605	ABRE	abscisic acid responsive
StHAK20	73	93	ABRE	abscisic acid responsive
StHAK20	89	109	ABRE	abscisic acid responsive
StHAK20	245	265	ABRE	abscisic acid responsive
StHAK22	491	511	ABRE	abscisic acid responsive
StHAK23	1300	1320	ABRE	abscisic acid responsive
StHAK24	1124	1144	ABRE	abscisic acid responsive
StHAK5	1353	1373	TGA-element	auxin-responsive
StHAK9	19	39	TGA-element	auxin-responsive
StHAK13	1001	1021	AuxRR-core	auxin-responsive
StHAK19	1098	1118	AuxRR-core	auxin-responsive
StHAK20	1452	1472	TGA-element	auxin-responsive
StHAK20	1953	1973	TGA-element	auxin-responsive
StHAK23	311	331	TGA-element	auxin-responsive
StHAK2	1579	1599	TATC-box	gibberellin-responsive
StHAK2	1625	1645	GARE-motif	gibberellin-responsive
StHAK5	898	918	TATC-box	gibberellin-responsive
StHAK7	1389	1409	TATC-box	gibberellin-responsive
StHAK9	1786	1806	GARE-motif	gibberellin-responsive
StHAK9	1954	1974	GARE-motif	gibberellin-responsive
StHAK10	1115	1135	TATC-box	gibberellin-responsive
StHAK13	136	156	P-box	gibberellin-responsive
StHAK13	1802	1822	P-box	gibberellin-responsive
StHAK13	2003	2023	P-box	gibberellin-responsive
StHAK13	46	66	TATC-box	gibberellin-responsive
StHAK14	1775	1795	P-box	gibberellin-responsive
StHAK15	583	603	P-box	gibberellin-responsive
StHAK15	1785	1805	P-box	gibberellin-responsive
StHAK16	90	110	P-box	gibberellin-responsive
StHAK17	1240	1260	P-box	gibberellin-responsive
StHAK18	1260	1280	TATC-box	gibberellin-responsive
StHAK20	642	662	P-box	gibberellin-responsive
StHAK21	841	861	GARE-motif	gibberellin-responsive
StHAK22	1599	1619	TATC-box	gibberellin-responsive
StHAK23	362	382	TATC-box	gibberellin-responsive
StHAK23	1848	1868	TATC-box	gibberellin-responsive
StHAK24	1795	1815	P-box	gibberellin-responsive
StHAK24	1866	1886	P-box	gibberellin-responsive
StHAK2	1216	1236	CGTCA-motif	MeJA-responsive
StHAK2	1216	1236	TGACG-motif	MeJA-responsive
StHAK3	72	92	CGTCA-motif	MeJA-responsive
StHAK3	72	92	TGACG-motif	MeJA-responsive
StHAK5	1431	1451	CGTCA-motif	MeJA-responsive
StHAK5	1431	1451	TGACG-motif	MeJA-responsive
StHAK6	1729	1749	TGACG-motif	MeJA-responsive
StHAK6	1729	1749	CGTCA-motif	MeJA-responsive
StHAK7	1806	1826	TGACG-motif	MeJA-responsive
StHAK7	1806	1826	CGTCA-motif	MeJA-responsive
StHAK8	573	593	TGACG-motif	MeJA-responsive
StHAK8	573	593	CGTCA-motif	MeJA-responsive
StHAK9	48	68	CGTCA-motif	MeJA-responsive
StHAK9	881	901	CGTCA-motif	MeJA-responsive
StHAK9	48	68	TGACG-motif	MeJA-responsive
StHAK9	881	901	TGACG-motif	MeJA-responsive
StHAK11	1405	1425	TGACG-motif	MeJA-responsive
StHAK11	1405	1425	CGTCA-motif	MeJA-responsive
StHAK16	387	407	CGTCA-motif	MeJA-responsive
StHAK16	387	407	TGACG-motif	MeJA-responsive
StHAK17	1521	1541	CGTCA-motif	MeJA-responsive
StHAK17	1521	1541	TGACG-motif	MeJA-responsive
StHAK20	1579	1599	CGTCA-motif	MeJA-responsive
StHAK20	1579	1599	TGACG-motif	MeJA-responsive
StHAK21	262	282	TGACG-motif	MeJA-responsive
StHAK21	262	282	CGTCA-motif	MeJA-responsive
StHAK22	456	476	CGTCA-motif	MeJA-responsive
StHAK22	1240	1260	CGTCA-motif	MeJA-responsive
StHAK22	456	476	TGACG-motif	MeJA-responsive
StHAK22	1240	1260	TGACG-motif	MeJA-responsive
StHAK23	1302	1322	TGACG-motif	MeJA-responsive
StHAK23	1827	1847	TGACG-motif	MeJA-responsive
StHAK23	1302	1322	CGTCA-motif	MeJA-responsive
StHAK23	1827	1847	CGTCA-motif	MeJA-responsive
StHAK24	180	200	TGACG-motif	MeJA-responsive
StHAK24	561	581	TGACG-motif	MeJA-responsive
StHAK24	1597	1617	TGACG-motif	MeJA-responsive
StHAK24	180	200	CGTCA-motif	MeJA-responsive
StHAK24	561	581	CGTCA-motif	MeJA-responsive
StHAK24	1597	1617	CGTCA-motif	MeJA-responsive
StHAK3	1429	1449	TCA-element	salicylic acid responsive
StHAK3	1472	1492	TCA-element	salicylic acid responsive
StHAK4	1780	1800	TCA-element	salicylic acid responsive
StHAK5	711	731	TCA-element	salicylic acid responsive
StHAK5	1403	1423	TCA-element	salicylic acid responsive
StHAK6	1971	1991	TCA-element	salicylic acid responsive
StHAK10	541	561	TCA-element	salicylic acid responsive
StHAK11	278	298	TCA-element	salicylic acid responsive
StHAK19	738	758	TCA-element	salicylic acid responsive
StHAK20	1814	1834	TCA-element	salicylic acid responsive
StHAK20	1942	1962	TCA-element	salicylic acid responsive
StHAK1	2005	2025	ARE	anaerobic induction
StHAK2	252	272	ARE	anaerobic induction
StHAK2	654	674	ARE	anaerobic induction
StHAK2	1312	1332	ARE	anaerobic induction
StHAK2	1396	1416	ARE	anaerobic induction
StHAK2	1804	1824	ARE	anaerobic induction
StHAK3	1764	1784	ARE	anaerobic induction
StHAK4	63	83	ARE	anaerobic induction
StHAK5	1098	1118	ARE	anaerobic induction
StHAK5	1437	1457	ARE	anaerobic induction
StHAK5	1645	1665	ARE	anaerobic induction
StHAK6	728	748	ARE	anaerobic induction
StHAK6	1411	1431	ARE	anaerobic induction
StHAK7	922	942	ARE	anaerobic induction
StHAK7	1232	1252	ARE	anaerobic induction
StHAK9	450	470	ARE	anaerobic induction
StHAK9	1984	2004	ARE	anaerobic induction
StHAK10	98	118	ARE	anaerobic induction
StHAK12	969	989	ARE	anaerobic induction
StHAK12	1070	1090	ARE	anaerobic induction
StHAK12	1141	1161	ARE	anaerobic induction
StHAK12	1146	1166	ARE	anaerobic induction
StHAK13	446	466	ARE	anaerobic induction
StHAK13	824	844	ARE	anaerobic induction
StHAK14	1635	1655	ARE	anaerobic induction
StHAK15	151	171	ARE	anaerobic induction
StHAK15	692	712	ARE	anaerobic induction
StHAK15	1706	1726	ARE	anaerobic induction
StHAK17	64	84	ARE	anaerobic induction
StHAK18	1034	1054	ARE	anaerobic induction
StHAK20	167	187	ARE	anaerobic induction
StHAK20	1241	1261	ARE	anaerobic induction
StHAK21	717	737	ARE	anaerobic induction
StHAK21	1000	1020	ARE	anaerobic induction
StHAK21	1062	1082	ARE	anaerobic induction
StHAK21	1286	1306	ARE	anaerobic induction
StHAK21	1348	1368	ARE	anaerobic induction
StHAK21	1647	1667	ARE	anaerobic induction
StHAK23	559	579	ARE	anaerobic induction
StHAK23	699	719	ARE	anaerobic induction
StHAK23	1575	1595	ARE	anaerobic induction
StHAK24	347	367	ARE	anaerobic induction
StHAK24	1084	1104	ARE	anaerobic induction
StHAK24	1929	1949	ARE	anaerobic induction
StHAK1	224	244	GC-motif	anoxic specific inducibility
StHAK7	1270	1290	GC-motif	anoxic specific inducibility
StHAK12	1518	1538	GC-motif	anoxic specific inducibility
StHAK1	450	470	TC-rich repeats	defense and stress responsive
StHAK1	1500	1520	TC-rich repeats	defense and stress responsive
StHAK5	1773	1793	TC-rich repeats	defense and stress responsive
StHAK11	1660	1680	TC-rich repeats	defense and stress responsive
StHAK11	1690	1710	TC-rich repeats	defense and stress responsive
StHAK20	1260	1280	TC-rich repeats	defense and stress responsive
StHAK22	355	375	TC-rich repeats	defense and stress responsive
StHAK5	84	104	MBS	drought-inducibility
StHAK7	1138	1158	MBS	drought-inducibility
StHAK7	1664	1684	MBS	drought-inducibility
StHAK9	967	987	MBS	drought-inducibility
StHAK9	1912	1932	MBS	drought-inducibility
StHAK10	1299	1319	MBS	drought-inducibility
StHAK11	1746	1766	MBS	drought-inducibility
StHAK11	1812	1832	MBS	drought-inducibility
StHAK13	267	287	MBS	drought-inducibility
StHAK17	722	742	MBS	drought-inducibility
StHAK19	1921	1941	MBS	drought-inducibility
StHAK21	549	569	MBS	drought-inducibility
StHAK21	900	920	MBS	drought-inducibility
StHAK24	1950	1970	MBS	drought-inducibility
StHAK6	224	244	LTR	low-temperature responsive
StHAK14	352	372	LTR	low-temperature responsive
StHAK14	1729	1749	LTR	low-temperature responsive
StHAK16	40	60	LTR	low-temperature responsive
StHAK16	661	681	LTR	low-temperature responsive
StHAK16	1063	1083	LTR	low-temperature responsive
StHAK18	16	36	LTR	low-temperature responsive
StHAK18	397	417	LTR	low-temperature responsive
StHAK18	1363	1383	LTR	low-temperature responsive
StHAK21	867	887	LTR	low-temperature responsive
StHAK2	265	285	WUN-motif	wound-responsive element
StHAK21	873	893	WUN-motif	wound-responsive element
StHAK1	819	839	Box 4	light responsive
StHAK1	1350	1370	Box 4	light responsive
StHAK1	1415	1435	Box 4	light responsive
StHAK1	1558	1578	G-Box	light responsive
StHAK1	1706	1726	G-Box	light responsive
StHAK1	510	530	GT1-motif	light responsive
StHAK1	392	412	AT1-motif	light responsive
StHAK1	1510	1530	GATA-motif	light responsive
StHAK2	127	147	G-box	light responsive
StHAK2	188	208	G-box	light responsive
StHAK2	1136	1156	G-box	light responsive
StHAK2	635	655	GT1-motif	light responsive
StHAK2	635	655	GT1-motif	light responsive
StHAK2	49	69	TCT-motif	light responsive
StHAK2	604	624	TCT-motif	light responsive
StHAK2	1386	1406	TCT-motif	light responsive
StHAK2	678	698	Box 4	light responsive
StHAK2	738	758	Box 4	light responsive
StHAK2	1377	1397	Box 4	light responsive
StHAK2	354	374	AE-box	light responsive
StHAK2	1514	1534	AE-box	light responsive
StHAK2	1336	1356	ATC-motif	light responsive
StHAK2	1506	1526	3-AF1 binding site	light responsive
StHAK2	1644	1664	GATA-motif	light responsive
StHAK2	568	588	AT1-motif	light responsive
StHAK2	248	268	I-box	light responsive
StHAK2	1927	1947	I-box	light responsive
StHAK3	707	727	G-box	light responsive
StHAK3	1937	1957	MRE	light responsive
StHAK3	1977	1997	MRE	light responsive
StHAK3	121	141	Box 4	light responsive
StHAK3	265	285	Box 4	light responsive
StHAK3	599	619	Box 4	light responsive
StHAK3	702	722	Box 4	light responsive
StHAK3	740	760	Box 4	light responsive
StHAK4	535	555	GT1-motif	light responsive
StHAK4	1687	1707	TCT-motif	light responsive
StHAK4	1551	1571	AE-box	light responsive
StHAK4	417	437	Box 4	light responsive
StHAK4	1589	1609	Box 4	light responsive
StHAK4	1672	1692	Box 4	light responsive
StHAK4	1709	1729	Box 4	light responsive
StHAK4	1957	1977	Box 4	light responsive
StHAK4	567	587	GATA-motif	light responsive
StHAK4	1025	1045	GATA-motif	light responsive
StHAK4	132	152	3-AF1 binding site	light responsive
StHAK4	566	586	ATCT-motif	light responsive
StHAK4	1571	1591	I-box	light responsive
StHAK5	524	544	TCCC-motif	light responsive
StHAK5	1168	1188	Box 4	light responsive
StHAK5	1531	1551	Box 4	light responsive
StHAK5	1750	1770	Box 4	light responsive
StHAK5	1869	1889	G-Box	light responsive
StHAK5	79	99	GT1-motif	light responsive
StHAK5	79	99	GT1-motif	light responsive
StHAK5	95	115	GT1-motif	light responsive
StHAK5	831	851	GT1-motif	light responsive
StHAK5	1944	1964	chs-CMA2a	light responsive
StHAK6	84	104	Box 4	light responsive
StHAK6	148	168	Box 4	light responsive
StHAK6	168	188	Box 4	light responsive
StHAK6	189	209	Box 4	light responsive
StHAK6	255	275	Box 4	light responsive
StHAK6	509	529	Box 4	light responsive
StHAK6	1907	1927	Box 4	light responsive
StHAK6	785	805	AE-box	light responsive
StHAK6	1460	1480	AE-box	light responsive
StHAK6	75	95	Sp1	light responsive
StHAK6	119	139	Sp1	light responsive
StHAK6	139	159	Sp1	light responsive
StHAK6	1586	1606	chs-CMA2a	light responsive
StHAK6	46	66	GT1-motif	light responsive
StHAK6	974	994	G-box	light responsive
StHAK6	1957	1977	G-box	light responsive
StHAK6	1802	1822	ATC-motif	light responsive
StHAK6	772	792	GATA-motif	light responsive
StHAK6	1774	1794	GA-motif	light responsive
StHAK7	445	465	chs-CMA2a	light responsive
StHAK7	1285	1305	G-box	light responsive
StHAK7	1983	2003	G-box	light responsive
StHAK7	1712	1732	Box 4	light responsive
StHAK7	1933	1953	Box 4	light responsive
StHAK7	802	822	AE-box	light responsive
StHAK7	1512	1532	AE-box	light responsive
StHAK7	1854	1874	ATC-motif	light responsive
StHAK7	976	996	GATA-motif	light responsive
StHAK7	1260	1280	GATA-motif	light responsive
StHAK7	1838	1858	GA-motif	light responsive
StHAK8	1529	1549	Box 4	light responsive
StHAK8	1717	1737	Box 4	light responsive
StHAK8	469	489	AE-box	light responsive
StHAK8	335	355	TCT-motif	light responsive
StHAK8	483	503	GT1-motif	light responsive
StHAK8	1873	1893	G-box	light responsive
StHAK8	1931	1951	G-box	light responsive
StHAK8	1373	1393	I-box	light responsive
StHAK8	1772	1792	I-box	light responsive
StHAK8	1773	1793	GATA-motif	light responsive
StHAK8	1452	1472	AT1-motif	light responsive
StHAK9	235	255	GT1-motif	light responsive
StHAK9	1100	1120	G-box	light responsive
StHAK9	1706	1726	G-Box	light responsive
StHAK9	1467	1487	Box 4	light responsive
StHAK9	1290	1310	ACE	light responsive
StHAK9	760	780	GATA-motif	light responsive
StHAK9	762	782	I-box	light responsive
StHAK10	477	497	GATA-motif	light responsive
StHAK10	551	571	ACE	light responsive
StHAK10	800	820	Gap-box	light responsive
StHAK10	1781	1801	Sp1	light responsive
StHAK10	1787	1807	Sp1	light responsive
StHAK10	964	984	TCT-motif	light responsive
StHAK10	338	358	chs-CMA2a	light responsive
StHAK10	617	637	G-Box	light responsive
StHAK10	1138	1158	G-Box	light responsive
StHAK10	647	667	G-box	light responsive
StHAK10	1138	1158	G-box	light responsive
StHAK10	31	51	Box 4	light responsive
StHAK10	90	110	Box 4	light responsive
StHAK10	763	783	Box 4	light responsive
StHAK10	1288	1308	Box 4	light responsive
StHAK10	1532	1552	Box 4	light responsive
StHAK10	1559	1579	Box 4	light responsive
StHAK10	1940	1960	Box 4	light responsive
StHAK10	373	393	TCCC-motif	light responsive
StHAK11	432	452	GATA-motif	light responsive
StHAK11	429	449	GA-motif	light responsive
StHAK11	366	386	Gap-box	light responsive
StHAK11	1513	1533	TCT-motif	light responsive
StHAK11	1661	1681	TCT-motif	light responsive
StHAK11	1691	1711	TCT-motif	light responsive
StHAK11	90	110	G-box	light responsive
StHAK11	1409	1429	G-box	light responsive
StHAK11	980	1000	GT1-motif	light responsive
StHAK11	20	40	Box 4	light responsive
StHAK11	81	101	Box 4	light responsive
StHAK11	1941	1961	Box 4	light responsive
StHAK11	739	759	MRE	light responsive
StHAK11	1093	1113	MRE	light responsive
StHAK12	1970	1990	ACE	light responsive
StHAK12	1210	1230	ATCT-motif	light responsive
StHAK12	1685	1705	GATA-motif	light responsive
StHAK12	1699	1719	I-box	light responsive
StHAK12	597	617	G-Box	light responsive
StHAK12	1878	1898	G-Box	light responsive
StHAK12	882	902	GT1-motif	light responsive
StHAK12	941	961	GT1-motif	light responsive
StHAK12	1064	1084	GT1-motif	light responsive
StHAK12	1554	1574	GT1-motif	light responsive
StHAK12	658	678	TCT-motif	light responsive
StHAK12	989	1009	TCT-motif	light responsive
StHAK12	1885	1905	MRE	light responsive
StHAK12	107	127	Box 4	light responsive
StHAK12	175	195	Box 4	light responsive
StHAK12	830	850	Box 4	light responsive
StHAK12	1451	1471	Box 4	light responsive
StHAK12	1993	2013	Box 4	light responsive
StHAK12	1800	1820	AE-box	light responsive
StHAK13	1040	1060	GA-motif	light responsive
StHAK13	1334	1354	I-box	light responsive
StHAK13	1547	1567	I-box	light responsive
StHAK13	1015	1035	G-box	light responsive
StHAK13	1515	1535	G-box	light responsive
StHAK13	1514	1534	G-box	light responsive
StHAK13	507	527	GT1-motif	light responsive
StHAK13	1782	1802	GT1-motif	light responsive
StHAK13	918	938	G-Box	light responsive
StHAK13	1015	1035	G-Box	light responsive
StHAK13	749	769	MRE	light responsive
StHAK13	1062	1082	AE-box	light responsive
StHAK13	1153	1173	Box 4	light responsive
StHAK14	498	518	I-box	light responsive
StHAK14	733	753	I-box	light responsive
StHAK14	1544	1564	CAG-motif	light responsive
StHAK14	16	36	TCCC-motif	light responsive
StHAK14	1347	1367	TCCC-motif	light responsive
StHAK14	625	645	Box 4	light responsive
StHAK14	86	106	G-box	light responsive
StHAK14	499	519	GT1-motif	light responsive
StHAK14	1352	1372	GT1-motif	light responsive
StHAK14	84	104	G-Box	light responsive
StHAK14	376	396	chs-CMA2c	light responsive
StHAK15	271	291	Box 4	light responsive
StHAK15	1010	1030	G-box	light responsive
StHAK15	613	633	chs-CMA1a	light responsive
StHAK15	437	457	TCT-motif	light responsive
StHAK15	1395	1415	I-box	light responsive
StHAK16	800	820	AE-box	light responsive
StHAK16	901	921	AE-box	light responsive
StHAK16	214	234	Box 4	light responsive
StHAK16	331	351	Box 4	light responsive
StHAK16	357	377	Box 4	light responsive
StHAK16	676	696	Box 4	light responsive
StHAK16	963	983	Box 4	light responsive
StHAK16	1685	1705	Box 4	light responsive
StHAK16	1747	1767	Box 4	light responsive
StHAK16	1984	2004	Box 4	light responsive
StHAK16	705	725	TCCC-motif	light responsive
StHAK16	714	734	G-box	light responsive
StHAK16	1868	1888	G-box	light responsive
StHAK16	1472	1492	TCT-motif	light responsive
StHAK16	1277	1297	ACE	light responsive
StHAK16	289	309	GATA-motif	light responsive
StHAK16	1416	1436	GATA-motif	light responsive
StHAK16	419	439	ATC-motif	light responsive
StHAK17	1613	1633	I-box	light responsive
StHAK17	211	231	TCCC-motif	light responsive
StHAK17	102	122	Box 4	light responsive
StHAK17	910	930	Box 4	light responsive
StHAK17	925	945	Box 4	light responsive
StHAK17	1437	1457	Box 4	light responsive
StHAK17	1914	1934	Box 4	light responsive
StHAK17	970	990	AE-box	light responsive
StHAK17	1756	1776	G-box	light responsive
StHAK17	1632	1652	GT1-motif	light responsive
StHAK17	1623	1643	Sp1	light responsive
StHAK18	1409	1429	ACE	light responsive
StHAK18	587	607	G-box	light responsive
StHAK18	585	605	G-box	light responsive
StHAK18	1835	1855	L-box	light responsive
StHAK18	1586	1606	3-AF1 binding site	light responsive
StHAK18	837	857	MRE	light responsive
StHAK18	1059	1079	Box 4	light responsive
StHAK18	1293	1313	Box 4	light responsive
StHAK18	822	842	AE-box	light responsive
StHAK18	606	626	GT1-motif	light responsive
StHAK18	1002	1022	GT1-motif	light responsive
StHAK18	86	106	Sp1	light responsive
StHAK18	825	845	TCT-motif	light responsive
StHAK19	388	408	Box 4	light responsive
StHAK19	851	871	Box 4	light responsive
StHAK19	1013	1033	Box 4	light responsive
StHAK19	1045	1065	Box 4	light responsive
StHAK19	1278	1298	Box 4	light responsive
StHAK19	1578	1598	Box 4	light responsive
StHAK19	611	631	ATCT-motif	light responsive
StHAK19	21	41	TCT-motif	light responsive
StHAK19	592	612	GT1-motif	light responsive
StHAK19	823	843	chs-CMA1a	light responsive
StHAK20	1491	1511	MRE	light responsive
StHAK20	1597	1617	MRE	light responsive
StHAK20	17	37	Box 4	light responsive
StHAK20	671	691	Box 4	light responsive
StHAK20	1117	1137	Box 4	light responsive
StHAK20	1123	1143	Box 4	light responsive
StHAK20	1179	1199	Box 4	light responsive
StHAK20	1396	1416	Box 4	light responsive
StHAK20	73	93	G-box	light responsive
StHAK20	90	110	G-box	light responsive
StHAK20	90	110	G-box	light responsive
StHAK20	245	265	G-box	light responsive
StHAK20	51	71	TCT-motif	light responsive
StHAK20	70	90	TCT-motif	light responsive
StHAK21	1178	1198	3-AF1 binding site	light responsive
StHAK21	1672	1692	TCT-motif	light responsive
StHAK21	1688	1708	chs-CMA2a	light responsive
StHAK21	171	191	chs-CMA1a	light responsive
StHAK21	1695	1715	G-box	light responsive
StHAK21	210	230	Box 4	light responsive
StHAK21	1950	1970	Box 4	light responsive
StHAK22	1729	1749	LAMP-element	light responsive
StHAK22	1386	1406	I-box	light responsive
StHAK22	491	511	G-box	light responsive
StHAK22	1224	1244	TCT-motif	light responsive
StHAK22	268	288	Box 4	light responsive
StHAK22	1363	1383	Box 4	light responsive
StHAK22	1232	1252	AE-box	light responsive
StHAK23	1301	1321	G-box	light responsive
StHAK23	54	74	GT1-motif	light responsive
StHAK23	54	74	GT1-motif	light responsive
StHAK23	535	555	GT1-motif	light responsive
StHAK23	703	723	GT1-motif	light responsive
StHAK23	776	796	GT1-motif	light responsive
StHAK23	776	796	GT1-motif	light responsive
StHAK23	945	965	GT1-motif	light responsive
StHAK23	947	967	GT1-motif	light responsive
StHAK23	1238	1258	GT1-motif	light responsive
StHAK23	931	951	Box 4	light responsive
StHAK23	1071	1091	Box 4	light responsive
StHAK23	1428	1448	Box 4	light responsive
StHAK23	1432	1452	Box 4	light responsive
StHAK23	1701	1721	Box 4	light responsive
StHAK23	756	776	AE-box	light responsive
StHAK23	1078	1098	MRE	light responsive
StHAK23	260	280	ATCT-motif	light responsive
StHAK23	255	275	GATA-motif	light responsive
StHAK23	254	274	GATA-motif	light responsive
StHAK24	1047	1067	I-box	light responsive
StHAK24	928	948	3-AF1 binding site	light responsive
StHAK24	1045	1065	GATA-motif	light responsive
StHAK24	862	882	L-box	light responsive
StHAK24	945	965	GT1-motif	light responsive
StHAK24	1659	1679	GT1-motif	light responsive
StHAK24	1783	1803	GT1-motif	light responsive
StHAK24	1125	1145	G-box	light responsive
StHAK2	65.5	85.5	MSA-like	cell cycle regulation
StHAK2	953	973	circadian	circadian control
StHAK10	816	836	circadian	circadian control
StHAK21	585	605	circadian	circadian control
StHAK17	858	878	GCN4_motif	endosperm expression
StHAK21	124	144	GCN4_motif	endosperm expression
StHAK21	1919	1939	GCN4_motif	endosperm expression
StHAK23	684.5	704.5	HD-Zip 1	differentiation of the palisade mesophyll cells
StHAK9	1346	1366	MBSI	flavonoid biosynthetic
StHAK21	1300	1320	AACA_motif	endosperm-specific negative expression
StHAK1	1733	1753	CAT-box	meristem expression
StHAK3	520	540	CAT-box	meristem expression
StHAK6	1504	1524	CAT-box	meristem expression
StHAK6	1900	1920	CAT-box	meristem expression
StHAK7	1541	1561	CAT-box	meristem expression
StHAK7	1926	1946	CAT-box	meristem expression
StHAK8	33	53	CAT-box	meristem expression
StHAK8	163	183	CAT-box	meristem expression
StHAK13	1770	1790	CAT-box	meristem expression
StHAK14	757	777	CAT-box	meristem expression
StHAK15	27	47	CAT-box	meristem expression
StHAK15	1281	1301	CAT-box	meristem expression
StHAK16	84	104	CAT-box	meristem expression
StHAK17	197	217	CAT-box	meristem expression
StHAK17	342	362	CAT-box	meristem expression
StHAK17	498	518	CAT-box	meristem expression
StHAK17	622	642	CAT-box	meristem expression
StHAK17	1446	1466	CAT-box	meristem expression
StHAK18	991	1011	CAT-box	meristem expression
StHAK18	1017	1037	CAT-box	meristem expression
StHAK24	1099	1119	CAT-box	meristem expression
StHAK24	1978	1998	CAT-box	meristem expression
StHAK3	78	98	RY-element	seed-specific regulation
StHAK4	979	999	O2-site	zein metabolism regulation
StHAK14	964	984	O2-site	zein metabolism regulation
StHAK15	950	970	O2-site	zein metabolism regulation
StHAK17	1683	1703	O2-site	zein metabolism regulation
StHAK23	1321	1341	O2-site	zein metabolism regulation
StHAK23	1833	1853	O2-site	zein metabolism regulation
StHAK24	1531	1551	O2-site	zein metabolism regulation

## Sheet: number of CRE
The number of CRE in StHAKs promoter
GeneID	ABRE	TGA-element	AuxRR-core	TATC-box	GARE-motif	P-box	CGTCA-motif	TGACG-motif	TCA-element	ARE	GC-motif	TC-rich repeats	MBS	LTR	WUN-motif	3-AF1 binding site	ACE	AE-box	AT1-motif	ATC-motif	ATCT-motif	Box 4	CAG-motif	chs-CMA1a	chs-CMA2a	chs-CMA2c	G-Box	GA-motif	Gap-box	GATA-motif	GT1-motif	I-box	L-box	LAMP-element	MRE	Sp1	TCCC-motif	TCT-motif	MSA-like	circadian	GCN4_motif	HD-Zip 1	MBSI	AACA_motif	CAT-box	RY-element	O2-site
StHAK1	2									1	1	2							1			3					2			1	1														1
StHAK2	2			1	1		1	1		5					1	1		2	1	1		3					3			1	2	2						3	1	1
StHAK3	1	2					1	1	2	1												5					1								2										1	1
StHAK4		1							1	1						1		1			1	5								2	1	1						1									1
StHAK5	1	2		1			1	1	2	3		1	1									3			1		1				4						1
StHAK6	1	1					1	1	1	2				1				2		1		7			1		2	1		1	1					3									2
StHAK7	1			1			1	1		2	1		2					2		1		2			1		2	1		2															2
StHAK8	2						1	1										1	1			2					2			1	1	2						1							2
StHAK9	2				2		2	2		2			2				1					1					2			1	1	1											1
StHAK10	4	1		1					1	1			1				1					7			1		4		1	1						2	1	1		1
StHAK11	1	1					1	1	1			2	2									3					2	1	1	1	1				2			3
StHAK12	2									4	1						1	1			1	5					2			1	4	1			1			2
StHAK13	5		1	1		3				2			1					1				1					5	1			2	2			1										1
StHAK14	1					1				1				2								1	1			1	2				2	2					2								1		1
StHAK15	1					2				3												1		1			1					1						1							2		1
StHAK16	2					1	1	1						3			1	2		1		8					2			2							1	1							1
StHAK17	1					1	1	1		1			1					1				5					1				1	1				1	1				1				5		1
StHAK18	1			1						1				3		1	1	1				2					2				2		1		1	1		1							2
StHAK19		1	1						1				1								1	6		1							1							1
StHAK20	3	2				1	1	1	2	2		1										6					4								2			2
StHAK21					1		1	1		6			2	1	1	1						2		1	1		1											1		1	2			1
StHAK22	1			1			2	2				1						1				2					1					1		1				1
StHAK23	1			2			2	2		3								1			1	5					1			2	9				1							1					2
StHAK24	1					2	3	3		3			1			1											1			1	3	1	1												2		1

## Sheet: count and proportion
The count and proportion of CRE in StHAKs promoter
classification	count	proportion
abscisic acid responsive	36	0.0675422
anaerobic induction	44	0.0825516
anoxic specific inducibility	3	0.00562852
auxin-responsive	7	0.0131332
cell cycle regulation	1	0.00187617
circadian control	3	0.00562852
defense and stress responsive	7	0.0131332			Hormone response	Stress	Light responsiveness	development/tissue specificity	total
differentiation of the palisade mesophyll cells	1	0.00187617		count	118	80	295	40	533
drought-inducibility	14	0.0262664		proportion	0.221388	0.150094	0.553471	0.0750469
endosperm expression	3	0.00562852
endosperm-specific negative expression	1	0.00187617
flavonoid biosynthetic	1	0.00187617
gibberellin-responsive	24	0.0450281
light responsive	295	0.553471
low-temperature responsive	10	0.0187617
MeJA-responsive	40	0.0750469
meristem expression	22	0.0412758
salicylic acid responsive	11	0.0206379
seed-specific regulation	1	0.00187617
wound-responsive element	2	0.00375235
zein metabolism regulation	7	0.0131332
