# Supplementary material for: Genome-wide identification, characterization and expression pattern analysis of HAK/KUP/KT potassium transporter gene family in potato
Source: Front Plant Sci. 2025 Jan 16;15:1487794. doi: 10.3389/fpls.2024.1487794 (PMC11779732; doi:10.3389/fpls.2024.1487794)
Supplement: Supplementary file 8 [file Table7.xlsx]

## Sheet: Different tissues
Expression level of StHAKs in different tissues based on microarray data
	Sepals	Leaves	Roots	Shoots	Callus	Tubers	Stolons	Petioles	Petals	Stamens	Carpels	Flowers	Mature fruit	Immature fruit	mesocarp & endocarp
StHAK1	14.3936	5.78042	20.8272	8.67914	13.7957	6.47427	12.6185	4.73687	15.4624	9.62401	14.7001	12.2395	23.9727	14.4134	16.4086
StHAK2	62.1722	16.1536	40.7204	26.0124	30.6185	17.7962	33.3958	18.1599	88.0579	73.2688	44.952	42.5308	35.7537	22.3002	24.0698
StHAK3	25.5798	1.37634	21.4405	4.5924	21.7897	11.1386	17.4106	6.24849	21.8811	49.2404	37.8208	23.5168	98.8734	28.0146	66.4813
StHAK4	28.0328	25.5862	9.74217	13.3103	7.63022	3.65485	22.5459	9.42204	7.17112	21.9934	7.53679	8.77394	14.9962	9.85487	9.4289
StHAK5	0.184583	0.277386	0.900851	0.0341439	1.32691	0.283858	0.162919	0	0	0.0381135	0.222678	0.183232	0.189824	0.16703	0.205372
StHAK6	1.79214	0.251875	0.345085	7.93904e-09	2.70508e-09	3.17183	0.000481483	0.190533	0	0.951985	0.0267092	1.06779	0.00158952	0.00253656	0.0877094
StHAK7	0.527859	0.494606	0.211864	3.07592	0.800387	0	1.66826	9.14872	0	0	0.629404	0.491404	0.199056	0	0.123684
StHAK8	0.731418	3.74927	1.97994	0.270992	2.8363	5.36375	33.8593	4.23149	0	0	0.902093	0	0.682717	0.124313	0.13299
StHAK9	1.5849	0.479399	1.99629	1.43567	1.37642	0.103119	1.77765	0.158345	1.50523	0.78269	2.9161	0.75963	2.51716	3.60156	7.91016
StHAK10	29.1475	33.6489	14.1712	20.4423	15.3277	4.93359	19.3763	19.5237	35.4722	10.7284	20.4689	27.2118	16.445	15.3233	13.2319
StHAK11	5.93567	1.47552	12.5569	6.90364	7.64977	1.19363	7.07734	2.53769	9.74868	9.51466	18.1523	12.2879	12.9641	3.04708	2.21401
StHAK12	10.0992	2.34475	24.5897	9.85619	13.0354	13.7342	7.85332	3.05668	3.31147	2.64667	8.19541	4.40324	60.1829	12.688	24.3597
StHAK13	2.1499	0.907748	1.21765	1.19136e-05	0.249517	0	0	0	3.76648e-05	0	0.145622	1.44021	5.37783	0.610456	3.37181
StHAK14	4.63956	8.78891	3.52241	6.00433	3.92471	1.54944	1.99215	1.18135	3.74558	0.291266	3.45348	2.72586	11.2593	5.77405	5.94675
StHAK15	3.47256	1.56142	2.71174	1.42546	1.32297	1.98295	1.3693	1.00062	2.13269	1.83932	3.38184	1.94269	4.02594	2.39022	1.67607
StHAK16	0	0	0	0	0	0	0	0	0	3.45394	0	5.95254	0.0332712	0	0.0284168
StHAK17	0	0	0	0	0.255037	0	0.0628753	0	0	5.59174	0	6.43639	0.21957	0.0241803	0.187247
StHAK18	1.48904	0	0	0.372551	0	0.152935	0.266718	0	10.1206	416.292	401.076	773.766	0.166879	0.0513719	0
StHAK19	11.1721	4.60532	6.8485	5.79055	12.687	3.48457	8.85548	4.35638	8.31591	6.25807	17.2635	12.8963	10.5351	8.83783	9.51233
StHAK20	6.42066	0.366846	1.59063	1.62248	0.250521	0	0.36589	0.0830278	1.84687	25.4103	51.2172	41.0467	0.43116	9.31039	2.31772
StHAK21	78.0705	29.6498	39.9611	16.119	66.0227	13.2792	46.3557	16.9206	62.5667	13.4165	54.1724	36.746	36.5167	37.1168	39.7505
StHAK22	0	0	0.132488	0	3.80835	0.194286	2.39787	0	0	0	0	0	0	0	0
StHAK23	0.897551	0	0	0	0	0	0	0	0	0	1.78787	0.168434	0	0.205948	0.339791
StHAK24	1.80392	0	0.194789	0.273575	0.1153	0	0.22518	0.0712957	0.563894	1.10903	6.71977	1.1763	0.0545544	0.799563	1.556
Note: The gene expression values is Transcripts Per Million (TPM).

## Sheet: Stress and hormone
Expression level of StHAKs in different abiotic and biotic stress and hormone induced based on microarray data
	Control （S & M）	Salt	Mannitol	Control（H）	Heat	Control -1	P. infestans	BABA	BTH	Control-2	ABA	IAA	GA3	BAP
StHAK1	7.32679	11.9587	12.6639	13.8064	10.5045	13.9684	11.5174	9.73947	12.1937	13.9576	11.5764	8.85062	11.3342	8.0922
StHAK2	26.9741	26.5885	21.8453	47.5626	45.2048	49.8596	48.7531	50.5727	56.4745	24.3768	23.5211	24.6841	26.9099	23.3869
StHAK3	5.88336	6.16605	6.88876	13.2074	13.6076	10.1364	8.42813	10.6655	11.3122	5.86021	11.8702	6.4669	8.50311	7.40665
StHAK4	10.9716	15.5232	15.0972	15.7101	22.1916	25.6941	34.7149	17.4727	14.8494	17.7066	12.3531	13.3023	14.5657	6.61129
StHAK5	0.0365409	0.082266	0	0.487494	0.327218	0.28937	0.170353	0.130181	0.169442	0.085629	0.164091	0.0710676	0.109774	0
StHAK6	1.46792	3.02837e-05	2.59445	2.36765	0.184225	0	1.45754	0.231571	1.10844	0.0894202	0.00333605	1.85316	0.000202909	5.68594e-09
StHAK7	3.80599	2.01226	0.782705	0.748557	0	0.278591	0.298141	0.147603	0.202695	0.713162	1.05132	1.97902	3.19263	0
StHAK8	1.64851	0.918037	0.744989	1.25057	0.43936	4.45386	2.46114	5.96578	4.79881	0.649818	0.471299	0.374458	0.690201	0
StHAK9	1.19696	1.58642	1.15657	1.78475	5.87007	0.99407	0.952967	1.0596	1.20329	1.35617	0.700096	1.30627	1.76545	0.807309
StHAK10	18.1902	23.1634	15.9531	14.1372	14.9071	22.7756	23.2677	13.8968	22.8373	22.7836	13.5851	18.537	22.2288	15.0039
StHAK11	6.04942	11.1577	7.4062	5.96615	14.8224	14.9892	8.95213	6.13848	9.54396	12.9676	19.6812	9.61073	13.4327	6.43703
StHAK12	4.8367	12.4664	14.8164	17.5691	21.1155	11.7173	7.7209	4.22604	9.13808	10.4455	12.0054	9.23132	8.84269	5.12519
StHAK13	0	0.646844	0	0.860545	1.05984	0.734199	0.289273	0	2.17754	2.71018	1.09666	0.906376	1.44286	0
StHAK14	2.80398	6.30714	5.44539	3.09774	6.41009	3.66792	2.19109	0.847313	3.69949	4.73256	2.34455	4.41599	4.87086	4.37337
StHAK15	0.701684	0.757555	1.13663	1.52344	1.71465	1.34485	1.14748	0.738306	0.897276	1.29665	0.722177	0.922766	1.11875	0.709415
StHAK16	0	0.0997021	0.0531767	0	0	0	0	0.0528682	0	0	0	0	0	0
StHAK17	0	0	0	0.0518287	0	0	0	0	0.0391857	0	0	0.0825298	0	0
StHAK18	0	0.0501699	0.105997	0.110299	0	0	0	0	0	0	0.0517644	0.0438912	0.63198	0.166464
StHAK19	5.57253	8.68407	6.97621	10.2039	6.12396	7.59204	6.77816	6.31265	7.94628	8.73869	5.51146	8.18045	8.84578	7.01058
StHAK20	1.62827	1.29112	1.07907	0.632037	0	0.192275	0.0739892	0.0486367	0.257029	0.822007	0.367299	1.15044	1.05335	0.305907
StHAK21	32.599	20.1019	46.6249	47.4626	8.07352	41.8072	43.0206	49.2438	54.492	24.4379	25.1508	41.1364	49.5837	10.6993
StHAK22	0	0.0380636	0	0.252396	2.68707	0	0	0	0	0.198632	0.117879	0.200034	0.137388	0
StHAK23	0.0878912	0.0965924	0	0	0	0	0	0.160159	0	0.10072	0.0991364	0.0848503	0	0
StHAK24	0.284731	0.0841294	0.258811	0	0	0	0	0.173136	0	0.26348	0.0860738	0	0.149933	0
Note: The gene expression levels are presented as Transcripts Per Million (TPM).
