# Supplementary material for: Genome-wide identification, characterization and expression pattern analysis of HAK/KUP/KT potassium transporter gene family in potato
Source: Front Plant Sci. 2025 Jan 16;15:1487794. doi: 10.3389/fpls.2024.1487794 (PMC11779732; doi:10.3389/fpls.2024.1487794)
Supplement: Supplementary file 9 [file Table8.xlsx]

## Sheet: Sheet1
TABLE 8 The expression of StHAKs in different tissues of potato based on transcriptome data
	#ID	Leaves	Roots	Tubers
StHAK1	Soltu.DM.01G044390	8.6602	10.2896	4.03922
StHAK2	Soltu.DM.02G003540	26.484	39.991	14.5172
StHAK3	Soltu.DM.02G011430	3.47227	12.3359	3.74262
StHAK4	Soltu.DM.02G032740	33.8634	13.3797	0.631144
StHAK5	Soltu.DM.03G019580	0.505653	0.09504	0.090208
StHAK6	Soltu.DM.04G004120	2.57488	10.2991	1.07609
StHAK7	Soltu.DM.04G004170	1.35551	7.3168	0.868349
StHAK8	Soltu.DM.04G004220	2.96932	12.1901	1.38638
StHAK9	Soltu.DM.04G012990	0.589989	2.16717	0.0446153
StHAK10	Soltu.DM.04G013040	28.7537	13.7512	9.81575
StHAK11	Soltu.DM.05G008070	4.6879	10.5457	1.23081
StHAK12	Soltu.DM.05G008080	5.36737	11.7496	6.89633
StHAK13	Soltu.DM.06G010960	11.9313	24.238	3.55847
StHAK14	Soltu.DM.06G013620	12.7355	11.1745	1.43141
StHAK15	Soltu.DM.08G006250	3.88817	1.76639	1.52293
StHAK16	Soltu.DM.09G023160	0	0	0
StHAK17	Soltu.DM.09G023170	0	0.0170513	0
StHAK18	Soltu.DM.09G023190	0	0	0.0101587
StHAK19	Soltu.DM.10G012770	7.28209	11.7822	7.52552
StHAK20	Soltu.DM.12G003840	0.715054	0.297657	0.420434
StHAK21	Soltu.DM.12G020180	30.3383	44.9574	12.2982
StHAK22	Soltu.DM.12G023000	0	39.1538	6.98909
StHAK23	Soltu.DM.12G023010	0	0	0
StHAK24	Soltu.DM.12G023020	0.023064	0.236014	0.00175567
Note: The gene expression levels are presented as Fragments Per Kilobase of exon model per Million mapped fragments (FPKM).
