# Supplementary material for: Genome-wide identification, characterization and expression pattern analysis of HAK/KUP/KT potassium transporter gene family in potato
Source: Front Plant Sci. 2025 Jan 16;15:1487794. doi: 10.3389/fpls.2024.1487794 (PMC11779732; doi:10.3389/fpls.2024.1487794)
Supplement: Supplementary file 10 [file Table9.xlsx]

## Sheet: Leaves 
The expression of StHAKs in different potassium fertilizer treatment in leaves based on transcriptome data
	L-K0	L-K300	L-K600
StHAK1	9.37056	8.6602	9.70599
StHAK2	21.3313	26.484	29.9647
StHAK3	2.62891	3.47227	3.19784
StHAK4	28.4636	33.8634	23.4159
StHAK5	0.887144	0.505653	0.465631
StHAK6	3.24467	2.57488	3.3161
StHAK7	1.92253	1.35551	2.25198
StHAK8	4.03779	2.96932	4.46894
StHAK9	0.787561	0.589989	0.57317
StHAK10	29.1981	28.7537	28.7405
StHAK11	9.0861	4.6879	5.91233
StHAK12	4.47599	5.36737	4.97828
StHAK13	17.7768	11.9313	15.5538
StHAK14	18.9466	12.7355	24.4888
StHAK15	4.78357	3.88817	5.19063
StHAK16	0	0	0
StHAK17	0	0	0
StHAK18	0	0	0
StHAK19	8.80135	7.28209	9.6406
StHAK20	2.06061	0.715054	1.49855
StHAK21	32.5158	30.3383	40.4612
StHAK22	0	0	0
StHAK23	0	0	0
StHAK24	0	0.023064	0
Note: The gene expression levels are presented as Fragments Per Kilobase of exon model per Million mapped fragments (FPKM).

## Sheet: Roots
The expression of StHAKs in different potassium fertilizer treatment in roots based on transcriptome data
	R-K0	R-K300	R-K600
StHAK1	11.305	10.2896	12.2776
StHAK2	43.7415	39.991	44.3122
StHAK3	15.66	12.3359	15.7556
StHAK4	8.61675	13.3797	6.4656
StHAK5	0.19446	0.09504	0.163853
StHAK6	7.50152	10.2991	8.06974
StHAK7	6.15244	7.3168	6.07745
StHAK8	10.0469	12.1901	11.276
StHAK9	2.06618	2.16717	1.1464
StHAK10	14.7364	13.7512	13.9881
StHAK11	8.51879	10.5457	4.22079
StHAK12	12.3264	11.7496	13.1536
StHAK13	20.5633	24.238	14.9424
StHAK14	7.25476	11.1745	5.10368
StHAK15	1.56279	1.76639	1.6725
StHAK16	0	0	0.009792
StHAK17	0	0.0170513	0
StHAK18	0	0	0
StHAK19	10.7228	11.7822	11.518
StHAK20	0.240708	0.297657	0.325444
StHAK21	54.8687	44.9574	37.2146
StHAK22	66.0299	39.1538	8.56121
StHAK23	0	0	0
StHAK24	0.399921	0.236014	0.044874
Note: The gene expression levels are presented as Fragments Per Kilobase of exon model per Million mapped fragments (FPKM).

## Sheet: Tubers
The expression of StHAKs in different potassium fertilizer treatment in tubers based on transcriptome data
	T-K0	T-K300	T-K600
StHAK1	3.88108	4.03922	3.15183
StHAK2	9.91068	14.5172	7.42186
StHAK3	2.89425	3.74262	2.45467
StHAK4	0.88069	0.631144	1.08202
StHAK5	0.052624	0.090208	0.098284
StHAK6	1.05723	1.07609	0.534098
StHAK7	0.877832	0.868349	0.424049
StHAK8	1.31227	1.38638	0.83974
StHAK9	0	0.0446153	0
StHAK10	9.60364	9.81575	8.29308
StHAK11	1.89437	1.23081	1.26794
StHAK12	6.83454	6.89633	7.38227
StHAK13	6.43269	3.55847	3.52503
StHAK14	1.70021	1.43141	1.0751
StHAK15	1.29035	1.52293	1.06863
StHAK16	0	0	0
StHAK17	0	0	0
StHAK18	0	0.0101587	0
StHAK19	6.42329	7.52552	4.58059
StHAK20	0.151538	0.420434	0.179813
StHAK21	11.2422	12.2982	10.177
StHAK22	6.14442	6.98909	2.55959
StHAK23	0	0	0
StHAK24	0	0.00175567	0
Note: The gene expression levels are presented as Fragments Per Kilobase of exon model per Million mapped fragments (FPKM).
